# Supplementary material for: STING-Triggered CNS Inflammation in Human Neurodegenerative Diseases
Source: Biomedicines. 2023 May 5;11(5):1375. doi: 10.3390/biomedicines11051375 (PMC10216406; doi:10.3390/biomedicines11051375)
Supplement: Supplementary file 1 [file biomedicines-11-01375-s001.zip]

Archive with 1 entries (1 files):
- biomedicines-2305981-supplementary.pdf
